# Supplementary material for: Diet and Exercise Modulate GH-IGFs Axis, Proteolytic Markers and Myogenic Regulatory Factors in Juveniles of Gilthead Sea Bream (Sparus aurata)
Source: Animals (Basel). 2021 Jul 23;11(8):2182. doi: 10.3390/ani11082182 (PMC8388392; doi:10.3390/ani11082182)
Supplement: Supplementary file 1 [file animals-11-02182-s001.zip]

Archive with 1 entries (1 files):
- animals-1271150-supplementary.pdf
